# Supplementary material for: Novel Dipyridinium Lipophile-Based Ionic Liquids Tethering Hydrazone Linkage: Design, Synthesis and Antitumorigenic Study
Source: Int J Mol Sci. 2021 Sep 28;22(19):10487. doi: 10.3390/ijms221910487 (PMC8508903; doi:10.3390/ijms221910487)
Supplement: Supplementary file 1 [file ijms-22-10487-s001.zip]

Archive with 1 entries (1 files):
- ijms-1390612-supplementary.pdf
